# Supplementary material for: Genetic distance as an alternative to physical distance for definition of gene units in association studies
Source: BMC Genomics. 2014 May 28;15(1):408. doi: 10.1186/1471-2164-15-408 (PMC4048458; doi:10.1186/1471-2164-15-408)
Supplement: Supplementary file 1 — Additional file 1: Table S1: List of genes included in each of the top associated loci from the WTCCC GWAS (Ref 19) by the authors of the study, with the SRR ≥ 2 definition and with the ± 50 Kb rule. This file is available in the Dryad Digital Repository, doi:10.5061/dryad.p58hb, http://doi.org/10.5061/dryad.p58hb. (XLSX 20 KB) [file 12864_2013_6098_MOESM1_ESM.xlsx]

## Sheet: Supp Table 1
Supplementary Table 1: List of genes included in each of the top associated
loci from the WTCCC GWAS (Ref 19) by the authors of the study, with the SRR
≥ 2 definition and with the ± 50 Kb rule.
Chromosome	Disease	WTCCC (19)	SRR ≥ 2 definition	± 50 kb rule
5p13	CD	No genes	No genes	No genes
10q24	CD	NKX2-3	NKX2-3	NKX2-3
10q25	T2D	TCF7L2	TCF7L2	TCF7L2
9p21	CAD	CDKN2A	CDKN2A	CDKN2A
		CDKN2B	CDKN2B	CDKN2B
10q21	CD	ZNF365	ZNF365	ZNF365
		ADO	ADO	ADO
		EGR2	EGR2	EGR2
16q12	CD	NKD1	NKD1	NKD1
		SLIC1	SLIC1	SLIC1
		NOD2	NOD2	NOD2
		CYLD	CYLD	CYLD
16q12	T2D			RPGRIP1L
		FTO	FTO	FTO
5q33	CD			RBM22
		MST150	MST150	MST150
		ZNF300	ZNF300	ZNF300
1p13	RA	MAGI3	MAGI3	MAGI3
		PHTF1	PHTF1	PHTF1
		RSBN1	RSBN1	RSBN1
		PTPN22	PTPN22	PTPN22
		BCL2L15	BCL2L15	BCL2L15
		AP4B1	AP4B1	AP4B1
		DCLRE1B	DCLRE1B	DCLRE1B
				HIPK1
1p13	T1D	MAGI3	MAGI3	MAGI3
		PHTF1	PHTF1	PHTF1
		RSBN1	RSBN1	RSBN1
		PTPN22	PTPN22	PTPN22
		BCL2L15	BCL2L15	BCL2L15
		AP4B1	AP4B1	AP4B1
		DCLRE1B	DCLRE1B	DCLRE1B
				HIPK1
16p13	T1D			CIITA
		DEXI	DEXI	DEXI
		CLEC16A	CLEC16A	CLEC16A
		PRM1	PRM1	PRM1
		PRM2	PRM2	PRM2
		PRM3	PRM3	PRM3
		SOCS1	SOCS1	SOCS1
		TNP2	TNP2	TNP2
		C16orf75	C16orf75	C16orf75
16p12	BD			SCNN1B
		COG7	COG7	COG7
		EARS2	EARS2	EARS2
		GGA2	GGA2	GGA2
		NDUFAB1	NDUFAB1	NDUFAB1
		PALB2	PALB2	PALB2
		UBFD1	UBFD1	UBFD1
		DCTN5	DCTN5	DCTN5
		PLK1	PLK1	PLK1
		ERN2	ERN2	ERN2
1p31	CD			C1orf141
		IL23R	IL23R	IL23R
				IL12RB2
2q37	CD			INPP5D
		ATG16L1	ATG16L1	ATG16L1
				SAG
18p11	CD			TNFS5IP1
		PTPN2	PTPN2	PTPN2
				SEH1L
12q24	T1D			CCDC63
				MYL2
		CUTL2	CUTL2	CUTL2
		FAM109A	FAM109A	FAM109A
		SH2B3	SH2B3	SH2B3
		ATXN2	ATXN2	ATXN2
		BRAP	BRAP	BRAP
		ACAD10	ACAD10	ACAD10
		ALDH2	ALDH2	ALDH2
		MAPKAPK5	MAPKAPK5	MAPKAPK5
		TMEM116	TMEM116	TMEM116
		ERP29	ERP29	ERP29
		C12orf30	C12orf30	C12orf30
		C12orf51	C12orf51	C12orf51
		TRAFD1	TRAFD1	TRAFD1
		PTPN11	PTPN11	PTPN11
		RPL6	RPL6	RPL6
12q13	T1D			DGKA
				WIBG
		SILV	SILV	SILV
		CDK2	CDK2	CDK2
		RAB5B	RAB5B	RAB5B
		SUOX	SUOX	SUOX
		ERBB3	ERBB3	ERBB3
		FAM62A	FAM62A	FAM62A
		IKZF4	IKZF4	IKZF4
		LOC728937	LOC728937	LOC728937
		PA2G4	PA2G4	PA2G4
		RPL41	RPL41	RPL41
		RPS26	RPS26	RPS26
		ZC3H10	ZC3H10	ZC3H10
		MYL6B	MYL6B	MYL6B
		MYL6	MYL6	MYL6
		ANKRD52	ANKRD52	ANKRD52
		TMEM4	TMEM4	TMEM4
		COQ10A	COQ10A	COQ10A
		CS	CS	CS
		IL23A	IL23A	IL23A
		OBFC2B	OBFC2B	OBFC2B
		USP52	USP52	USP52
		RNF41	RNF41	RNF41
		SLC39A5	SLC39A5	SLC39A5
		SMARCC2	SMARCC2	SMARCC2
		STAT2	STAT2	STAT2
		APOF	APOF	APOF
				TIMELESS
3p21	CD			USP19
			LAMB2	LAMB2
			CCDC71	CCDC71
			KLHDC8B	KLHDC8B
			LOC646498	LOC646498
			CCDC36	CCDC36
			C3orf62	C3orf62
		USP4	USP4	USP4
		GPX1	GPX1	GPX1
		RHOA	RHOA	RHOA
		TCTA	TCTA	TCTA
		AMT	AMT	AMT
		NICN1	NICN1	NICN1
		DAG1	DAG1	DAG1
		BSN	BSN	BSN
		APEH	APEH	APEH
		MST1	MST1	MST1
		RNF123	RNF123	RNF123
		AMIGO3	AMIGO3	AMIGO3
		GMPPB	GMPPB	GMPPB
		IHPK1	IHPK1	IHPK1
		LOC389118	LOC389118	LOC389118
		C3orf54	C3orf54	C3orf54
		UBA7	UBA7	UBA7
		TRAIP	TRAIP	TRAIP
			CAMKV	CAMKV
				MST1R
