# Supplementary material for: Genetic distance as an alternative to physical distance for definition of gene units in association studies
Source: BMC Genomics. 2014 May 28;15(1):408. doi: 10.1186/1471-2164-15-408 (PMC4048458; doi:10.1186/1471-2164-15-408)
Supplement: Supplementary file 2 — Additional file 2: Coordinates with the boundaries for the SRR ≥ 2 gene definitions. Tabulated plain text file including one row per gene, and the columns: chromosome, “left” boundary, “right” boundary and gene name. This file is available in the Dryad Digital Repository, doi:10.5061/dryad.p58hb, http://doi.org/10.5061/dryad.p58hb. (CSV 554 KB) [file 12864_2013_6098_MOESM2_ESM.csv]

chr1	14285	104539	OR4F5
chr1	312853	403128	OR4F16-1
chr1	312853	403128	OR4F29-1
chr1	312853	403128	OR4F3-1
chr1	566290	656565	OR4F16-2
chr1	566290	656565	OR4F29-2
chr1	566290	656565	OR4F3-2
chr1	806315	914492	SAMD11
chr1	824777	929210	NOC2L
chr1	841161	935626	KLHL17
chr1	847071	945015	PLEKHN1
chr1	879538	970001	HES4
chr1	894041	984450	ISG15
chr1	900697	1026023	AGRN
chr1	962392	1086267	C1orf159
chr1	1054480	1167844	TTLL10
chr1	1084082	1176620	TNFRSF18
chr1	1091900	1184043	TNFRSF4
chr1	1097482	1201978	SDF4
chr1	1112823	1204951	B3GALT6
chr1	1123027	1216633	FAM132A
chr1	1134486	1243765	UBE2J2
chr1	1162770	1261940	SCNN1D
chr1	1174138	1273171	CENTB5
chr1	1189188	1281588	PUSL1
chr1	1192159	1294577	CPSF3L
chr1	1205337	1298807	GLTPD1
chr1	1211920	1304375	TAS1R3
chr1	1215852	1319023	DVL1
chr1	1233265	1328446	MXRA8
chr1	1254304	1345349	AURKAIP1
chr1	1266285	1369221	CCNL2
chr1	1282470	1377224	MRPL20
chr1	1316103	1410677	VWA1
chr1	1330263	1440069	ATAD3C
chr1	1352358	1466113	ATAD3B
chr1	1392749	1504595	ATAD3A
chr1	1415352	1510271	C1orf70
chr1	1422247	1544793	SSU72
chr1	1496078	1600516	MIB2
chr1	1512754	1604561	MMP23B
chr1	1516294	1690303	CDC2L1
chr1	1538133	1658771	LOC728661
chr1	1579361	1690319	CDC2L2
chr1	1608872	1711959	SLC35E2
chr1	1627862	1744437	NADK
chr1	1661920	1857023	GNB1
chr1	1791457	1883261	CALML6
chr1	1794221	1885235	TMEM52
chr1	1798587	1893896	C1orf222
chr1	1829943	1969804	KIAA1751
chr1	1895959	1996720	GABRD
chr1	1927100	2151362	PRKCZ
chr1	2066179	2160742	C1orf86
chr1	2105325	2276084	SKI
chr1	2197887	2357521	MORN1
chr1	2227045	2318142	LOC100129534
chr1	2268405	2371402	RER1
chr1	2281432	2378538	PEX10
chr1	2352945	2471492	PLCH2
chr1	2385166	2492563	PANK4
chr1	2405375	2496212	HES5
chr1	2434482	2531281	TNFRSF14
chr1	2463440	2557430	C1orf93
chr1	2467272	2598957	MMEL1
chr1	2883237	2973995	ACTRT2
chr1	2930935	3389713	PRDM16
chr1	3316338	3432205	ARHGEF16
chr1	3349697	3562587	MEGF6
chr1	3486747	3581222	TPRG1L
chr1	3492530	3601165	WDR8
chr1	3514320	3684995	TP73
chr1	3597739	3698414	KIAA0495
chr1	3614153	3722737	CCDC27
chr1	3641975	3747596	LRRC47
chr1	3676535	3808325	KIAA0562
chr1	3719036	3836521	DFFB
chr1	3750888	3851377	C1orf174
chr1	4570296	4788379	AJAP1
chr1	5800788	6019786	NPHP4
chr1	6000669	6090669	KCNAB2
chr1	6080669	6180669	CHD5
chr1	6140669	6200669	RPL22
chr1	6180669	6250669	RNF207
chr1	6190669	6250669	GPR153
chr1	6190669	6250669	HES3
chr1	6190669	6250669	ICMT
chr1	6190669	6420669	ACOT7
chr1	6260669	6420669	HES2
chr1	6260669	6450669	ESPN
chr1	6440669	6460669	TNFRSF25
chr1	6440669	6560669	PLEKHG5
chr1	6500669	6570669	NOL9
chr1	6500669	6570669	TAS1R1
chr1	6510669	6720669	ZBTB48
chr1	6570669	6720669	DNAJC11
chr1	6570669	6720669	KLHL21
chr1	6570669	6720669	PHF13
chr1	6570669	6720669	THAP3
chr1	6720669	7820669	CAMTA1
chr1	7720669	7850669	VAMP3
chr1	7750669	7850669	PER3
chr1	7760669	7860669	UTS2
chr1	7890669	7990669	TNFRSF9
chr1	7910669	7990669	PARK7
chr1	7980669	8110669	ERRFI1
chr1	8290669	8400669	SLC45A1
chr1	8320669	8900669	RERE
chr1	8640669	8900669	ENO1
chr1	8910669	8960669	CA6
chr1	8970669	9110669	SLC2A7
chr1	9000669	9130669	GPR157
chr1	9000669	9130669	SLC2A5
chr1	9210669	9260669	H6PD
chr1	9260669	9370669	SPSB1
chr1	9500669	9600669	SLC25A33
chr1	9510669	9610669	TMEM201
chr1	9610669	9870669	PIK3CD
chr1	9690669	9870669	CLSTN1
chr1	9690669	9960669	CTNNBIP1
chr1	9890669	9980669	LZIC
chr1	9890669	9980669	NMNAT1
chr1	9910669	10010669	RBP7
chr1	10000669	10390669	UBE4B
chr1	10020669	10390669	KIF1B
chr1	10040669	10570669	PGD
chr1	10390669	10570669	APITD1
chr1	10390669	10570669	CORT
chr1	10390669	10570669	DFFA
chr1	10390669	10620669	PEX14
chr1	10610669	10790669	CASZ1
chr1	10920669	10950669	C1orf127
chr1	10990669	11300669	ANGPTL7
chr1	10990669	11300669	EXOSC10
chr1	10990669	11300669	FRAP1
chr1	10990669	11300669	MASP2
chr1	10990669	11300669	SRM
chr1	10990669	11300669	TARDBP
chr1	10990669	11300669	UBIAD1
chr1	11430669	11560669	PTCHD2
chr1	11620669	11640669	FBXO2
chr1	11630669	11650669	FBXO44
chr1	11640669	11670669	FBXO6
chr1	11650669	11680669	MAD2L2
chr1	11670669	11710669	C1orf187
chr1	11710669	11740669	AGTRAP
chr1	11750669	11840669	CLCN6
chr1	11750669	11840669	MTHFR
chr1	11750669	11840669	NPPA
chr1	11780669	11900669	NPPB
chr1	11870669	11920669	KIAA2013
chr1	11870669	12020669	PLOD1
chr1	11920669	12020669	IIP45
chr1	11920669	12020669	MFN2
chr1	12020669	12130669	TNFRSF8
chr1	12130669	12210669	TNFRSF1B
chr1	12200669	12500669	VPS13D
chr1	12530669	12610669	DHRS3
chr1	12610669	12660669	AADACL4
chr1	12690669	12760669	AADACL3
chr1	12700669	12760669	C1orf158
chr1	12710669	12770669	PRAMEF12
chr1	12770669	12790669	PRAMEF1
chr1	12790669	12950669	HNRNPCL1
chr1	12790669	12960669	PRAMEF2
chr1	12790669	12980669	PRAMEF4
chr1	12790669	13000669	PRAMEF10
chr1	12790669	13020669	PRAMEF7-1
chr1	12790669	13020669	PRAMEF8-1
chr1	12810669	13040669	PRAMEF6-1
chr1	12840669	13080669	PRAMEF22-1
chr1	12920669	13150669	PRAMEF5-1
chr1	13090669	13320669	PRAMEF22-2
chr1	13090669	13320669	PRAMEF3
chr1	13120669	13360669	PRAMEF5-2
chr1	13120669	13360669	PRAMEF6-2
chr1	13140669	13380669	PRAMEF8-2
chr1	13180669	13420669	PRAMEF15-1
chr1	13180669	13420669	PRAMEF9-1
chr1	13200669	13440669	PRAMEF14-1
chr1	13230669	13460669	PRAMEF18-1
chr1	13230669	13460669	PRAMEF19-1
chr1	13250669	13490669	PRAMEF16
chr1	13270669	13510669	PRAMEF20-1
chr1	13280669	13510669	PRAMEF21-1
chr1	13360669	13600669	PRAMEF7-2
chr1	13360669	13600669	PRAMEF8-3
chr1	13400669	13640669	PRAMEF15-2
chr1	13400669	13640669	PRAMEF9-2
chr1	13430669	13650669	PRAMEF13
chr1	13430669	13650669	PRAMEF14-2
chr1	13450669	13650669	PRAMEF18-2
chr1	13450669	13650669	PRAMEF19-2
chr1	13470669	13660669	PRAMEF17
chr1	13490669	13660669	PRAMEF20-2
chr1	13500669	13660669	PRAMEF21-2
chr1	13780669	13820669	PDPN
chr1	13830669	14030669	PRDM2
chr1	14770669	15320669	KIAA1026
chr1	15320669	15440669	TMEM51
chr1	15440669	15610669	FHAD1
chr1	15560669	15650669	EFHD2
chr1	15620669	15660669	CTRC
chr1	15630669	15710669	ELA2A
chr1	15660669	15920669	ELA2B
chr1	15670669	15930669	CASP9
chr1	15680669	15930669	AGMAT
chr1	15680669	15930669	DDI2
chr1	15680669	15930669	DNAJC16
chr1	15680669	15930669	RSC1A1
chr1	15680669	15960669	PLEKHM2
chr1	15920669	15960669	SLC25A34
chr1	15920669	15960669	TMEM82
chr1	15930669	15990669	FBLIM1
chr1	15990669	16210669	LOC440567
chr1	16000669	16210669	SPEN
chr1	16000669	16250669	C1orf64
chr1	16000669	16250669	ZBTB17
chr1	16160669	16250669	CLCNKA
chr1	16160669	16250669	HSPB7
chr1	16160669	16260669	CLCNKB
chr1	16250669	16320669	FAM131C
chr1	16320669	16390669	EPHA2
chr1	16360669	16600669	ARHGEF19
chr1	16370669	16600669	C1orf89
chr1	16370669	16600669	FBXO42
chr1	16380669	16600669	C1orf144
chr1	16380669	16640669	SPATA21
chr1	16610669	16680669	NECAP2
chr1	16700669	16860669	NBPF10-2
chr1	16700669	16880669	NBPF1
chr1	17060669	17240669	CROCC
chr1	17090669	17240669	MFAP2
chr1	17090669	17270669	ATP13A2
chr1	17110669	17290669	SDHB
chr1	17200669	17320669	PADI2
chr1	17400669	17470669	PADI1
chr1	17430669	17510669	PADI3
chr1	17470669	17580669	PADI4
chr1	17550669	17650669	PADI6
chr1	17590669	17650669	RCC2
chr1	17710669	17920669	ARHGEF10L
chr1	17920669	18030669	ACTL8
chr1	18300669	18580669	IGSF21
chr1	18650669	18700669	KLHDC7A
chr1	18790669	18940669	PAX7
chr1	19010669	19070669	TAS1R2
chr1	19060669	19110669	ALDH4A1
chr1	19130669	19430669	UBR4
chr1	19140669	19490669	KIAA0090
chr1	19420669	19500669	MRTO4
chr1	19430669	19500669	AFAR3
chr1	19430669	19500669	AKR7A3
chr1	19490669	19680669	AKR7A2
chr1	19490669	19680669	PQLC2
chr1	19490669	19690669	CAPZB
chr1	19700669	19850669	C1orf151
chr1	19700669	19890669	NBL1
chr1	19850669	19890669	HTR6
chr1	19850669	20010669	TMCO4
chr1	20010669	20030669	RNF186
chr1	20040669	20130669	OTUD3
chr1	20040669	20180669	PLA2G2E
chr1	20120669	20190669	PLA2G2A
chr1	20240669	20310669	PLA2G5
chr1	20300669	20320669	PLA2G2D
chr1	20320669	20380669	PLA2G2F
chr1	20340669	20380669	PLA2G2C
chr1	20380669	20430669	UBXD3
chr1	20650669	20750669	CAMK2N1
chr1	20650669	20750669	MUL1
chr1	20740669	20760669	FAM43B
chr1	20760669	20880669	CDA
chr1	20790669	20880669	DDOST
chr1	20790669	20880669	PINK1
chr1	20790669	21000669	KIF17
chr1	20890669	21450669	SH2D5
chr1	20890669	21460669	HP1BP3
chr1	20920669	21490669	EIF4G3
chr1	20920669	21550669	ECE1
chr1	21630669	21700669	NBPF3
chr1	21700669	21790669	ALPL
chr1	21780669	21880669	RAP1GAP
chr1	21850669	22010669	USP48
chr1	22000669	22050669	LDLRAD2
chr1	22010669	22190669	HSPG2
chr1	22120669	22220669	ELA3B
chr1	22170669	22220669	ELA3A
chr1	22220669	22350669	CDC42
chr1	22220669	22360669	WNT4
chr1	22620669	22740669	ZBTB40
chr1	22750669	22880669	EPHA8
chr1	22790669	22890669	C1QA
chr1	22790669	22900669	C1QB
chr1	22790669	22900669	C1QC
chr1	22890669	23150669	EPHB2
chr1	23170669	23440669	AOF2
chr1	23170669	23590669	LUZP1
chr1	23180669	23590669	HTR1D
chr1	23300669	23590669	C1orf213
chr1	23300669	23590669	HNRNPR
chr1	23300669	23590669	ZNF436
chr1	23300669	23690669	TCEA3
chr1	23590669	23770669	DDEFL1
chr1	23660669	23770669	E2F2
chr1	23660669	23770669	ID3
chr1	23840669	23920669	RPL11
chr1	23910669	24050669	TCEB3
chr1	23910669	24060669	C1orf128
chr1	23920669	24070669	LYPLA2
chr1	23930669	24070669	GALE
chr1	23930669	24070669	HMGCL
chr1	23930669	24100669	FUCA1
chr1	24040669	24150669	CNR2
chr1	24120669	24200669	PNRC2
chr1	24130669	24210669	FUSIP1
chr1	24220669	24320669	MYOM3
chr1	24300669	24370669	IL22RA1
chr1	24320669	24400669	IL28RA
chr1	24450669	24590669	GRHL3
chr1	24540669	24670669	C1orf201
chr1	24570669	24700669	NPAL3
chr1	24680669	24750669	RCAN3
chr1	24750669	24840669	C1orf130
chr1	24820669	24900669	SRRM1
chr1	24890669	25060669	CLIC4
chr1	25060669	25180669	RUNX3
chr1	25400669	25590669	C1orf63
chr1	25400669	25590669	SYF2
chr1	25400669	25630669	RHD
chr1	25400669	25650669	TMEM50A
chr1	25400669	25660669	RHCE
chr1	25520669	25710669	TMEM57
chr1	25730669	25780669	LDLRAP1
chr1	25800669	25990669	MAN1C1
chr1	25990669	26120669	SEPN1
chr1	26000669	26130669	C1orf135
chr1	26000669	26130669	FAM54B
chr1	26000669	26130669	PAQR7
chr1	26010669	26130669	STMN1
chr1	26120669	26220669	PAFAH2
chr1	26210669	26270669	EXTL1
chr1	26220669	26270669	SLC30A2
chr1	26220669	26300669	TRIM63
chr1	26270669	26350669	PDIK1L
chr1	26350669	26400669	CNKSR1
chr1	26350669	26400669	GRRP1
chr1	26350669	26400669	ZNF593
chr1	26350669	26540669	CATSPER4
chr1	26400669	26540669	CCDC21
chr1	26400669	26540669	CD52
chr1	26400669	26540669	SH3BGRL3
chr1	26400669	26540669	UBXD5
chr1	26400669	26550669	AIM1L
chr1	26550669	26590669	ZNF683
chr1	26590669	26640669	LIN28
chr1	26620669	26760669	DHDDS
chr1	26630669	26760669	HMGN2
chr1	26640669	26780669	RPS6KA1
chr1	26840669	27180669	ARID1A
chr1	26850669	27180669	PIGV
chr1	26870669	27190669	C1orf172
chr1	26870669	27190669	GPATCH3
chr1	26870669	27190669	GPN2
chr1	26870669	27190669	NR0B2
chr1	26870669	27190669	NUDC
chr1	26870669	27190669	SFN
chr1	26870669	27190669	ZDHHC18
chr1	27170669	27250669	TNRP
chr1	27180669	27250669	FAM46B
chr1	27280669	27410669	SLC9A1
chr1	27420669	27560669	WDTC1
chr1	27430669	27560669	TMEM222
chr1	27430669	27570669	SYTL1
chr1	27450669	27580669	MAP3K6
chr1	27550669	27590669	FCN3
chr1	27560669	27600669	CD164L2
chr1	27580669	27680669	GPR3
chr1	27590669	27700669	WASF2
chr1	27710669	27830669	AHDC1
chr1	27780669	27840669	FGR
chr1	27840669	27910669	IFI6
chr1	27890669	28070669	FAM76A
chr1	27890669	28070669	PPP1R8
chr1	27890669	28070669	STX12
chr1	28060669	28150669	C1orf38
chr1	28070669	28150669	RPA2
chr1	28070669	28280669	SMPDL3B
chr1	28150669	28300669	XKR8
chr1	28150669	28330669	EYA3
chr1	28330669	28400669	PTAFR
chr1	28370669	28490669	DNAJC8
chr1	28390669	28490669	ATPIF1
chr1	28390669	28510669	SESN2
chr1	28500669	28820669	MED18
chr1	28510669	28850669	PHACTR4
chr1	28520669	28860669	RCC1
chr1	28520669	28860669	SNHG3-RCC1
chr1	28520669	28860669	TRSPAP1
chr1	28530669	28880669	RAB42
chr1	28530669	29040669	TAF12
chr1	28780669	29050669	GMEB1
chr1	28840669	29050669	YTHDF2
chr1	28840669	29070669	OPRD1
chr1	29070669	29450669	EPB41
chr1	29070669	29450669	TMEM200B
chr1	29070669	29460669	MECR
chr1	29070669	29460669	SFRS4
chr1	29070669	29550669	PTPRU
chr1	30940669	30980669	MATN1
chr1	30970669	31030669	LAPTM5
chr1	31110669	31350669	SDC3
chr1	31150669	31360669	PUM1
chr1	31410669	31460669	NKAIN1
chr1	31480669	31650669	WDR57
chr1	31490669	31650669	FABP3
chr1	31490669	31650669	ZCCHC17
chr1	31640669	31720669	SERINC2
chr1	31810669	31830669	TINAGL1
chr1	31830669	31920669	HCRTR1
chr1	31830669	31920669	PEF1
chr1	31830669	32040669	COL16A1
chr1	31940669	32040669	BAI2
chr1	31940669	32110669	SPOCD1
chr1	32110669	32210669	PTP4A2
chr1	32220669	32490669	C1orf91
chr1	32220669	32490669	CCDC28B
chr1	32220669	32490669	DCDC2B
chr1	32220669	32490669	EIF3I
chr1	32220669	32490669	IQCC
chr1	32220669	32490669	KHDRBS1
chr1	32220669	32490669	KPNA6
chr1	32220669	32490669	TMEM39B
chr1	32220669	32490669	TXLNA
chr1	32240669	32490669	FAM167B
chr1	32240669	32670669	LCK
chr1	32490669	32680669	HDAC1
chr1	32500669	32680669	MARCKSL1
chr1	32500669	32690669	BSDC1
chr1	32500669	32690669	TSSK3
chr1	32680669	32940669	ZBTB8
chr1	32820669	32940669	RBBP4
chr1	32820669	32940669	ZBTB8OS
chr1	32820669	32990669	SYNC1
chr1	32930669	33140669	KIAA1522
chr1	32990669	33140669	FNDC5
chr1	32990669	33140669	HPCA
chr1	32990669	33140669	S100PBP
chr1	32990669	33140669	YARS
chr1	32990669	33150669	TMEM54
chr1	33150669	33220669	RNF19B
chr1	33220669	33380669	ADC
chr1	33220669	33380669	AK2
chr1	33370669	33470669	TRIM62
chr1	33460669	33690669	ZNF362
chr1	33520669	33690669	A3GALT2
chr1	33520669	33690669	PHC2
chr1	33700669	33760669	ZSCAN20
chr1	33700669	34410669	CSMD2
chr1	34080669	34140669	HMGB4
chr1	34400669	34470669	C1orf94
chr1	34980669	35010669	GJB4
chr1	34980669	35010669	GJB5
chr1	35000669	35040669	GJB3
chr1	35020669	35050669	GJA4
chr1	35080669	35140669	C1orf212
chr1	35090669	35150669	DLGAP3
chr1	35160669	35420669	ZMYM6
chr1	35250669	35430669	ZMYM1
chr1	35320669	35440669	SFPQ
chr1	35440669	35790669	ZMYM4
chr1	35440669	36090669	KIAA0319L
chr1	35780669	36090669	NCDN
chr1	35780669	36100669	C1orf216
chr1	35780669	36100669	CLSPN
chr1	35780669	36100669	PSMB2
chr1	35780669	36100669	TFAP2E
chr1	35780669	36360669	EIF2C4
chr1	36090669	36360669	ADPRHL2
chr1	36090669	36360669	COL8A2
chr1	36090669	36360669	EIF2C1
chr1	36090669	36360669	EIF2C3
chr1	36090669	36360669	TEKT2
chr1	36360669	36440669	MAP7D1
chr1	36360669	36440669	TRAPPC3
chr1	36440669	36630669	THRAP3
chr1	36520669	36630669	C1orf113
chr1	36520669	36630669	FAM176B
chr1	36530669	36630669	STK40
chr1	36620669	36750669	LSM10
chr1	36630669	36750669	C1orf102
chr1	36630669	36750669	CSF3R
chr1	36630669	36750669	MRPS15
chr1	36970669	37290669	GRIK3
chr1	37670669	37740669	ZC3H12A
chr1	37720669	37870669	C1orf149
chr1	37730669	37870669	DNALI1
chr1	37730669	37870669	GNL2
chr1	37730669	37870669	SNIP1
chr1	37730669	37900669	RSPO1
chr1	37910669	37960669	C1orf109
chr1	37920669	37970669	CDCA8
chr1	37920669	38230669	EPHA10
chr1	37980669	38230669	C1orf122
chr1	37980669	38230669	INPP5B
chr1	37980669	38230669	MANEAL
chr1	37980669	38230669	MTF1
chr1	37980669	38230669	SF3A3
chr1	37980669	38230669	YRDC
chr1	38230669	38320669	FHL3
chr1	38240669	38320669	POU3F1
chr1	38240669	38320669	UTP11L
chr1	39060669	39150669	GJA9
chr1	39060669	39150669	MYCBP
chr1	39060669	39150669	RRAGC
chr1	39060669	39290669	RHBDL2
chr1	39170669	39300669	AKIRIN1
chr1	39170669	39300669	NDUFS5
chr1	39310669	39860669	MACF1
chr1	39330669	39860669	BMP8A
chr1	39330669	39860669	KIAA0754
chr1	39330669	39860669	PABPC4
chr1	39850669	39910669	HEYL
chr1	39870669	39920669	NT5C1A
chr1	39910669	39940669	HPCAL4
chr1	39970669	40010669	PPIE
chr1	39980669	40070669	BMP8B
chr1	40000669	40020669	OXCT2
chr1	40060669	40160669	TRIT1
chr1	40070669	40160669	MYCL1
chr1	40190669	40210669	MFSD2
chr1	40260669	40530669	CAP1
chr1	40260669	40530669	PPT1
chr1	40260669	40530669	RLF
chr1	40260669	40530669	TMCO2
chr1	40260669	40540669	ZMPSTE24
chr1	40530669	40580669	COL9A2
chr1	40600669	40680669	SMAP2
chr1	40670669	40820669	ZNF643
chr1	40700669	40860669	C1orf176
chr1	40700669	40860669	ZNF642
chr1	40700669	40860669	ZNF684
chr1	40720669	41020669	RIMS3
chr1	40820669	41020669	NFYC
chr1	41010669	41090669	KCNQ4
chr1	41090669	41110669	CITED4
chr1	41200669	41520669	CTPS
chr1	41220669	41520669	SLFNL1
chr1	41220669	41530669	SCMH1
chr1	41690669	41740669	EDN2
chr1	41740669	42300669	HIVEP3
chr1	42300669	42570669	GUCA2B
chr1	42330669	42570669	GUCA2A
chr1	42330669	42610669	FOXJ3
chr1	42610669	42870669	FAM80A
chr1	42650669	42870669	PPCS
chr1	42650669	42870669	ZMYND12
chr1	42650669	42960669	LOC728621
chr1	42860669	42960669	PPIH
chr1	42860669	42960669	YBX1
chr1	42960669	43020669	CLDN19
chr1	42960669	43020669	LEPRE1
chr1	42960669	43060669	C1orf50
chr1	43010669	43080669	CCDC23
chr1	43010669	43090669	ERMAP
chr1	43060669	43130669	ZNF691
chr1	43140669	43220669	SLC2A1
chr1	43320669	43460669	EBNA1BP2
chr1	43320669	43460669	LOC440585
chr1	43320669	43460669	WDR65
chr1	43490669	43530669	C1orf210
chr1	43490669	43530669	TMEM125
chr1	43530669	43710669	TIE1
chr1	43540669	43710669	CDC20
chr1	43540669	43710669	ELOVL1
chr1	43540669	43710669	MPL
chr1	43540669	43720669	MED8
chr1	43540669	43730669	C1orf84
chr1	43540669	43730669	HYI
chr1	43540669	43730669	KIAA0467
chr1	43740669	44170669	PTPRF
chr1	43770669	44170669	JMJD2A
chr1	43770669	44180669	ST3GAL3
chr1	44070669	44180669	ARTN
chr1	44180669	44250669	ATP6V0B
chr1	44180669	44250669	B4GALT2
chr1	44180669	44250669	CCDC24
chr1	44180669	44250669	DPH2
chr1	44180669	44250669	IPO13
chr1	44180669	44280669	SLC6A9
chr1	44320669	44600669	KLF17
chr1	44370669	44620669	DMAP1
chr1	44370669	44620669	PRNPIP
chr1	44640669	44920669	RNF220
chr1	44880669	44920669	TMEM53
chr1	44960669	45130669	BEST4
chr1	44960669	45130669	KIF2C
chr1	44960669	45130669	PLK3
chr1	44960669	45130669	PTCH2
chr1	44960669	45130669	RPS8
chr1	44960669	45130669	TCTEX1D4
chr1	44960669	45540669	EIF2B3
chr1	45130669	45540669	HECTD3
chr1	45130669	45540669	UROD
chr1	45130669	45550669	ZSWIM5
chr1	45550669	45720669	HPDL
chr1	45550669	45790669	MUTYH
chr1	45560669	45790669	TOE1
chr1	45560669	46350669	TESK2
chr1	45570669	46350669	LOC126661
chr1	45570669	46350669	MMACHC
chr1	45570669	46350669	PRDX1
chr1	45570669	46360669	AKR1A1
chr1	45710669	46360669	CCDC17
chr1	45710669	46360669	GPBP1L1
chr1	45710669	46360669	IPP
chr1	45710669	46360669	NASP
chr1	45710669	46360669	TMEM69
chr1	45720669	46370669	MAST2
chr1	45720669	46390669	PIK3R3
chr1	46410669	46670669	C1orf190
chr1	46410669	46670669	LRRC41
chr1	46410669	46670669	NSUN4
chr1	46410669	46670669	POMGNT1
chr1	46410669	46670669	RAD54L
chr1	46410669	46670669	TSPAN1
chr1	46410669	46670669	UQCRH
chr1	46420669	46670669	FAAH
chr1	46710669	46780669	DMBX1
chr1	46780669	46860669	KNCN
chr1	46780669	46950669	MKNK1
chr1	46780669	46950669	MOBKL2C
chr1	46800669	46970669	ATPAF1
chr1	46800669	46970669	KIAA0494
chr1	47030669	47260669	CYP4A11
chr1	47030669	47260669	CYP4B1
chr1	47250669	47390669	CYP4X1
chr1	47260669	47400669	CYP4Z1
chr1	47260669	47410669	CYP4A22
chr1	47410669	47480669	PDZK1IP1
chr1	47420669	47600669	TAL1
chr1	47430669	47610669	STIL
chr1	47430669	47630669	CMPK1
chr1	47620669	47720669	FOXD2
chr1	47620669	47720669	FOXE3
chr1	48330669	48750669	SLC5A9
chr1	48370669	48750669	SPATA6
chr1	48760669	50370669	AGBL4
chr1	48960669	49140669	C1orf165
chr1	49200669	50510669	ELAVL4
chr1	50600669	51190669	DMRTA2
chr1	50610669	51280669	FAF1
chr1	50670669	51280669	CDKN2C
chr1	51460669	51560669	RNF11
chr1	51460669	51580669	TTC39A
chr1	51580669	51800669	EPS15
chr1	51800669	52050669	OSBPL9
chr1	51800669	52280669	NRD1
chr1	52040669	52280669	RAB3B
chr1	52040669	52300669	KTI12
chr1	52040669	52320669	TXNDC12
chr1	52270669	52350669	BTF3L4
chr1	52330669	52660669	CC2D1B
chr1	52330669	52660669	ZFYVE9
chr1	52340669	52850669	ORC1L
chr1	52350669	52850669	PRPF38A
chr1	52620669	52850669	GPX7
chr1	52620669	52850669	ZCCHC11
chr1	52860669	52900669	FAM159A
chr1	52900669	53180669	C1orf163
chr1	52900669	53180669	ZYG11B
chr1	52900669	53200669	ECHDC2
chr1	52900669	53310669	SCP2
chr1	53220669	53350669	PODN
chr1	53320669	53410669	SLC1A7
chr1	53420669	53520669	CPT2
chr1	53430669	53520669	C1orf123
chr1	53440669	53520669	MAGOH
chr1	53440669	53590669	LRP8
chr1	53650669	53730669	DMRTB1
chr1	53740669	54000669	GLIS1
chr1	54000669	54080669	TMEM48
chr1	54080669	54140669	YIPF1
chr1	54080669	54160669	DIO1
chr1	54150669	54330669	HSPB11
chr1	54160669	54330669	LDLRAD1
chr1	54160669	54330669	LRRC42
chr1	54160669	54350669	TMEM59
chr1	54170669	54370669	C1orf83
chr1	54370669	54430669	CDCP2
chr1	54380669	54440669	LOC606495
chr1	54430669	54480669	MRPL37
chr1	54440669	54650669	SSBP3
chr1	54780669	54910669	ACOT11
chr1	54800669	54910669	FAM151A
chr1	54850669	54950669	C1orf175
chr1	54950669	54990669	TTC4
chr1	54990669	55020669	PARS2
chr1	54990669	55080669	TTC22
chr1	55030669	55140669	C1orf177
chr1	55040669	55150669	DHCR24
chr1	55210669	55240669	TMEM61
chr1	55220669	55250669	BSND
chr1	55270669	55460669	PCSK9
chr1	55290669	55500669	USP24
chr1	56690669	56910669	PPAP2B
chr1	56790669	56960669	PRKAA2
chr1	56950669	57070669	C1orf168
chr1	57080669	57180669	C8A
chr1	57140669	57230669	C8B
chr1	57210669	58540669	DAB1
chr1	58270669	58300669	LOC644928
chr1	58710669	58850669	OMA1
chr1	58710669	58870669	TACSTD2
chr1	58870669	58990669	MYSM1
chr1	59000669	59080669	JUN
chr1	59500669	60230669	FGGY
chr1	60000669	60240669	CYP2J2
chr1	60000669	60240669	HOOK1
chr1	60000669	60380669	C1orf87
chr1	61310669	61700669	NFIA
chr1	61900669	61990669	TM2D1
chr1	61960669	62410669	INADL
chr1	62410669	62460669	L1TD1
chr1	62460669	62560669	KANK4
chr1	62640669	62950669	USP1
chr1	62660669	62970669	DOCK7
chr1	62670669	62970669	ANGPTL3
chr1	62970669	63170669	ATG4C
chr1	63490669	63570669	FOXD3
chr1	63590669	63860669	ALG6
chr1	63590669	63860669	EFCAB7
chr1	63590669	63860669	ITGB3BP
chr1	63590669	63940669	PGM1
chr1	63950669	64470669	ROR1
chr1	64390669	64560669	UBE2U
chr1	64670669	64940669	CACHD1
chr1	64950669	65150669	RAVER2
chr1	64990669	65230669	JAK1
chr1	65380669	65470669	AK3L1
chr1	65470669	65660669	DNAJC6
chr1	65650669	65820669	LEPROT
chr1	65650669	65960669	LEPR
chr1	65970669	66710669	PDE4B
chr1	66740669	67000669	SGIP1
chr1	66920669	67020669	TCTEX1D1
chr1	67030669	67070669	INSL5
chr1	67030669	67280669	WDR78
chr1	67140669	67280669	MIER1
chr1	67140669	67310669	SLC35D1
chr1	67300669	67440669	C1orf141
chr1	67360669	67500669	IL23R
chr1	67540669	67690669	IL12RB2
chr1	67570669	67690669	SERBP1
chr1	67880669	67970669	GADD45A
chr1	67880669	68170669	GNG12
chr1	68280669	68330669	DIRAS3
chr1	68330669	68500669	GPR177
chr1	68610669	68690669	RPE65
chr1	68690669	68760669	DEPDC1
chr1	69960669	70530669	LRRC7
chr1	70320669	70540669	LRRC40
chr1	70330669	70550669	SFRS11
chr1	70350669	70710669	ANKRD13C
chr1	70510669	70710669	CTH
chr1	70510669	70710669	HHLA3
chr1	70930669	71590669	PTGER3
chr1	71190669	71590669	ZRANB2
chr1	71590669	72620669	NEGR1
chr1	74240669	74480669	FPGT
chr1	74240669	74480669	LRRIQ3
chr1	74240669	74900669	TNNI3K
chr1	74780669	74930669	C1orf173
chr1	74930669	75020669	CRYZ
chr1	74950669	75020669	TYW3
chr1	75150669	75450669	LHX8
chr1	75240669	75880669	SLC44A5
chr1	75910669	76240669	ACADM
chr1	75910669	76240669	ASB17
chr1	75910669	76240669	MSH4
chr1	75910669	76240669	RABGGTB
chr1	76250669	76910669	ST6GALNAC3
chr1	77040669	77320669	ST6GALNAC5
chr1	77320669	77520669	LOC645441
chr1	77320669	77600669	PIGK
chr1	77320669	78330669	AK5
chr1	77770669	78330669	DNAJB4
chr1	77770669	78330669	FAM73A
chr1	77770669	78330669	FUBP1
chr1	77770669	78330669	NEXN
chr1	77770669	78330669	USP33
chr1	77770669	78330669	ZZZ3
chr1	77780669	78490669	GIPC2
chr1	78670669	78790669	PTGFR
chr1	78830669	79010669	IFI44L
chr1	78880669	79010669	IFI44
chr1	79050669	79250669	ELTD1
chr1	82030669	82330669	LPHN2
chr1	84090669	84440669	TTLL7
chr1	84090669	84500669	PRKACB
chr1	84520669	84620669	SAMD13
chr1	84620669	84710669	DNASE2B
chr1	84690669	84850669	BXDC5
chr1	84690669	84850669	CTBS
chr1	84690669	84850669	GNG5
chr1	84690669	84850669	SPATA1
chr1	84850669	84970669	SSX2IP
chr1	85030669	85160669	LPAR3
chr1	85160669	85330669	MCOLN2
chr1	85190669	85330669	MCOLN3
chr1	85190669	85450669	WDR63
chr1	85360669	85450669	SYDE2
chr1	85480669	85540669	BCL10
chr1	85480669	85540669	C1orf52
chr1	85540669	85710669	DDAH1
chr1	85790669	85980669	CYR61
chr1	85820669	86020669	ZNHIT6
chr1	85820669	86470669	COL24A1
chr1	86530669	86710669	ODF2L
chr1	86530669	86720669	CLCA2
chr1	86530669	86770669	CLCA1
chr1	86770669	86920669	CLCA3
chr1	86770669	86920669	CLCA4
chr1	86930669	87330669	SH3GLB1
chr1	86940669	87360669	HS2ST1
chr1	86940669	87360669	sep-15
chr1	87530669	87600669	LMO4
chr1	88810669	89200669	PKN2
chr1	88810669	89210669	GTF2B
chr1	88810669	89310669	CCBL2
chr1	89220669	89320669	GBP3
chr1	89230669	89520669	GBP1
chr1	89270669	89520669	GBP2
chr1	89270669	89520669	GBP4
chr1	89270669	89520669	GBP7
chr1	89300669	89520669	GBP5
chr1	89530669	89730669	GBP6
chr1	89720669	89840669	LRRC8B
chr1	89840669	90060669	LRRC8C
chr1	89930669	90210669	LRRC8D
chr1	90210669	90270669	ZNF326
chr1	90890669	91000669	BARHL2
chr1	91020669	91300669	ZNF644
chr1	91460669	91650669	HFM1
chr1	91670669	91790669	CDC7
chr1	91910669	92150669	TGFBR3
chr1	92170669	92320669	BRDT
chr1	92170669	92420669	ABHD7
chr1	92180669	92440669	BTBD8
chr1	92430669	92880669	C1orf146
chr1	92430669	92880669	GLMN
chr1	92430669	92880669	RPAP2
chr1	92440669	92890669	GFI1
chr1	92440669	93110669	EVI5
chr1	93000669	93240669	RPL5
chr1	93000669	93280669	FAM69A
chr1	93310669	93640669	CCDC18
chr1	93310669	93640669	DR1
chr1	93310669	93640669	MTF2
chr1	93310669	93640669	TMED5
chr1	93640669	93820669	FNBP1L
chr1	93640669	93940669	BCAR3
chr1	93950669	94150669	DNTTIP2
chr1	93950669	94180669	GCLM
chr1	94220669	94380669	ABCA4
chr1	94370669	94630669	ARHGAP29
chr1	94630669	94780669	ABCD3
chr1	94640669	94790669	F3
chr1	94980669	95200669	SLC44A3
chr1	95120669	95200669	CNN3
chr1	95200669	95380669	ALG14
chr1	95200669	95510669	TMEM56
chr1	95390669	95510669	RWDD3
chr1	96860669	97200669	PTBP2
chr1	97240669	98290669	DPYD
chr1	98760669	99180669	SNX7
chr1	98780669	99330669	PAP2D
chr1	99460669	99560669	LPPR4
chr1	99840669	99960669	PALMD
chr1	99900669	100050669	FRRS1
chr1	100050669	100520669	AGL
chr1	100110669	100520669	CCDC76
chr1	100110669	100520669	DBT
chr1	100110669	100520669	HIAT1
chr1	100110669	100520669	LRRC39
chr1	100110669	100520669	SASS6
chr1	100110669	100520669	SLC35A3
chr1	100110669	100540669	RTCD1
chr1	100580669	100760669	CDC14A
chr1	100760669	100830669	GPR88
chr1	100820669	100980669	VCAM1
chr1	101000669	101360669	DPH5
chr1	101000669	101360669	EXTL2
chr1	101000669	101360669	SLC30A7
chr1	101470669	101490669	S1PR1
chr1	102030669	102330669	OLFM3
chr1	102980669	103530669	COL11A1
chr1	103760669	104170669	AMY1A-1
chr1	103760669	104170669	AMY1A-2
chr1	103760669	104170669	AMY1A-3
chr1	103760669	104170669	AMY1B-1
chr1	103760669	104170669	AMY1B-2
chr1	103760669	104170669	AMY1B-3
chr1	103760669	104170669	AMY1C-1
chr1	103760669	104170669	AMY1C-2
chr1	103760669	104170669	AMY1C-3
chr1	103760669	104170669	AMY2A
chr1	103760669	104170669	AMY2B
chr1	103760669	104170669	RNPC3
chr1	107350669	107440669	PRMT6
chr1	107440669	107840669	NTNG1
chr1	107900669	108330669	VAV3
chr1	108460669	108680669	SLC25A24
chr1	108870669	109040669	FAM102B
chr1	108900669	109040669	C1orf59
chr1	108930669	109060669	PRPF38B
chr1	109050669	109170669	FNDC7
chr1	109070669	109170669	STXBP3
chr1	109070669	109210669	C1orf62
chr1	109210669	109350669	GPSM2
chr1	109230669	109360669	CLCC1
chr1	109230669	109410669	WDR47
chr1	109380669	109440669	TAF13
chr1	109410669	109500669	TMEM167B
chr1	109420669	109500669	C1orf194
chr1	109430669	109590669	KIAA1324
chr1	109540669	109600669	SARS
chr1	109570669	109630669	CELSR2
chr1	109620669	109630669	PSRC1
chr1	109630669	109670669	MYBPHL
chr1	109640669	109850669	SORT1
chr1	109670669	109850669	PSMA5
chr1	109670669	109870669	SYPL2
chr1	109680669	109870669	ATXN7L2
chr1	109680669	109870669	CYB561D1
chr1	109810669	109880669	AMIGO1
chr1	109870669	109950669	GNAI3
chr1	109870669	109950669	GPR61
chr1	109880669	109990669	GNAT2
chr1	109940669	109990669	AMPD2
chr1	109980669	110020669	GSTM4
chr1	109990669	110030669	GSTM2
chr1	110020669	110040669	GSTM1
chr1	110050669	110100669	GSTM3
chr1	110050669	110100669	GSTM5
chr1	110050669	110110669	EPS8L3
chr1	110250669	110300669	CSF1
chr1	110310669	110420669	AHCYL1
chr1	110310669	110420669	ALX3
chr1	110310669	110420669	FAM40A
chr1	110440669	110460669	UBL4B
chr1	110480669	110560669	SLC6A17
chr1	110530669	110580669	KCNC4
chr1	110650669	110740669	RBM15
chr1	110650669	110780669	SLC16A4
chr1	110730669	110790669	HBXIP
chr1	110780669	110810669	PROK1
chr1	110840669	110880669	KCNA10
chr1	110930669	110960669	KCNA2
chr1	111000669	111040669	KCNA3
chr1	111160669	111300669	CD53
chr1	111220669	111350669	C1orf103
chr1	111350669	111540669	TMEM77
chr1	111430669	111540669	CEPT1
chr1	111430669	111550669	DENND2D
chr1	111550669	111600669	CHI3L2
chr1	111610669	111700669	CHIA
chr1	111650669	111710669	C1orf88
chr1	111730669	111820669	ATP5F1
chr1	111730669	111820669	OVGP1
chr1	111730669	111820669	WDR77
chr1	111730669	111830669	C1orf162
chr1	111820669	111910669	ADORA3
chr1	111930669	112150669	C1orf183
chr1	111930669	112150669	DDX20
chr1	111930669	112150669	RAP1A
chr1	111930669	112350669	KCND3
chr1	112720669	112850669	CTTNBP2NL
chr1	112730669	113060669	WNT2B
chr1	112850669	113060669	CAPZA1
chr1	112850669	113060669	MOV10
chr1	112850669	113060669	ST7L
chr1	112860669	113070669	PPM1J
chr1	112860669	113070669	RHOC
chr1	113050669	113080669	FAM19A3
chr1	113220669	113540669	SLC16A1
chr1	113260669	113540669	LRIG2
chr1	113730669	114210669	MAGI3
chr1	113870669	114210669	PHTF1
chr1	113870669	114210669	RSBN1
chr1	113870669	114230669	PTPN22
chr1	114200669	114320669	BCL2L15
chr1	114230669	114320669	AP4B1
chr1	114230669	114350669	DCLRE1B
chr1	114230669	114350669	HIPK1
chr1	114250669	114350669	OLFML3
chr1	114420669	114500669	SYT6
chr1	114730669	115160669	TRIM33
chr1	114840669	115420669	AMPD1
chr1	114840669	115420669	BCAS2
chr1	114840669	115420669	DENND2C
chr1	114850669	115460669	CSDE1
chr1	114850669	115460669	NRAS
chr1	114850669	115460669	SIKE
chr1	114860669	115460669	SYCP1
chr1	114860669	115460669	TSHB
chr1	114860669	115460669	TSPAN2
chr1	115620669	115700669	NGF
chr1	115850669	116110669	VANGL1
chr1	116030669	116160669	CASQ2
chr1	116140669	116200669	NHLH2
chr1	116200669	116510669	SLC22A15
chr1	116380669	116510669	C1orf161
chr1	116690669	116790669	ATP1A1
chr1	116830669	116920669	CD58
chr1	116910669	117050669	IGSF3
chr1	117080669	117130669	CD2
chr1	117140669	117370669	PTGFRN
chr1	117280669	117440669	IGSF2
chr1	117380669	117490669	TTF2
chr1	117440669	117510669	TRIM45
chr1	117440669	117560669	VTCN1
chr1	117610669	117900669	MAN1A2
chr1	117930669	117980669	FAM46C
chr1	118070669	118490669	GDAP2
chr1	118070669	118490669	WDR3
chr1	118070669	118550669	SPAG17
chr1	119100669	119420669	TBX15
chr1	119250669	119590669	WARS2
chr1	119710669	119780669	HAO2
chr1	119710669	119780669	HSD3B2
chr1	119830669	119930669	HSD3B1
chr1	119930669	120070669	ZNF697
chr1	119980669	120150669	PHGDH
chr1	120080669	120150669	HMGCS2
chr1	120080669	120210669	REG4
chr1	120150669	120210669	NBPF7
chr1	120210669	120250669	ADAM30
chr1	120240669	120480669	NOTCH2
chr1	120570669	120720669	FAM72B
chr1	120660669	120800669	FCGR1B
chr1	142513998	142604072	LOC644591
chr1	143030275	143120271	PPIAL4-1
chr1	143281647	143584835	NBPF20
chr1	143518115	143832104	PDE4DIP
chr1	143763095	143872947	SEC22B
chr1	143875799	144041937	NOTCH2NL
chr1	144110669	144440669	HFE2
chr1	144110669	144440669	TXNIP
chr1	144110669	144450669	ANKRD34A
chr1	144110669	144450669	ANKRD35
chr1	144110669	144450669	CD160
chr1	144110669	144450669	ITGA10
chr1	144110669	144450669	LIX1L
chr1	144110669	144450669	NUDT17
chr1	144110669	144450669	PEX11B
chr1	144110669	144450669	PIAS3
chr1	144110669	144450669	POLR3C
chr1	144110669	144450669	POLR3GL
chr1	144110669	144450669	RBM8A
chr1	144110669	144450669	RNF115
chr1	144110669	144490669	PDZK1
chr1	144460669	144550669	GPR89A
chr1	144580669	144650669	GPR89C-1
chr1	144730669	144790669	LOC728912-1
chr1	144730669	144790669	NBPF11-1
chr1	144770669	144810669	FAM108A3
chr1	144990669	145690669	CHD1L
chr1	144990669	145690669	FMO5
chr1	144990669	145690669	PRKAB2
chr1	144990669	146210669	ACP6
chr1	144990669	146210669	BCL9
chr1	145450669	146290669	GJA5
chr1	145450669	146290669	GJA8
chr1	145450669	146290669	GPR89B
chr1	145450669	146290669	GPR89C-2
chr1	145480669	146290669	LOC728912-2
chr1	145480669	146290669	NBPF11-2
chr1	146390669	146460669	PPIAL4-2
chr1	146430669	146530669	NBPF14
chr1	146580669	146750669	NBPF10-1
chr1	146790669	146900669	NBPF15
chr1	146810669	146900669	NBPF16-1
chr1	146970669	147060669	NBPF16-2
chr1	147600669	147680669	FCGR1C
chr1	147780669	147850669	PPIAL4-3
chr1	147990669	148070669	FCGR1A
chr1	148010669	148080669	HIST2H2BF
chr1	148020669	148150669	HIST2H3D
chr1	148040669	148150669	HIST2H2AA3-1
chr1	148040669	148150669	HIST2H2AA4-1
chr1	148040669	148150669	HIST2H3A-1
chr1	148040669	148150669	HIST2H3C-1
chr1	148040669	148150669	HIST2H4A-1
chr1	148040669	148150669	HIST2H4B-1
chr1	148050669	148150669	BOLA1
chr1	148050669	148150669	HIST2H2AA3-2
chr1	148050669	148150669	HIST2H2AA4-2
chr1	148050669	148150669	HIST2H2AB
chr1	148050669	148150669	HIST2H2AC
chr1	148050669	148150669	HIST2H2BE
chr1	148050669	148150669	HIST2H3A-2
chr1	148050669	148150669	HIST2H3C-2
chr1	148050669	148150669	HIST2H4A-2
chr1	148050669	148150669	HIST2H4B-2
chr1	148050669	148250669	SV2A
chr1	148150669	148250669	MTMR11
chr1	148150669	148250669	SF3B4
chr1	148150669	148260669	OTUD7B
chr1	148260669	148450669	PLEKHO1
chr1	148260669	148450669	VPS45
chr1	148450669	148520669	ANP32E
chr1	148450669	148680669	APH1A
chr1	148450669	148680669	CA14
chr1	148460669	148700669	C1orf54
chr1	148480669	148770669	C1orf51
chr1	148500669	148780669	KIAA0460
chr1	148500669	148780669	MRPS21
chr1	148500669	148780669	PRPF3
chr1	148520669	148790669	ECM1
chr1	148520669	148790669	TARS2
chr1	148720669	148810669	ADAMTSL4
chr1	148800669	148960669	ENSA
chr1	148800669	148960669	MCL1
chr1	148800669	149130669	GOLPH3L
chr1	148800669	149240669	HORMAD1
chr1	148880669	149240669	ARNT
chr1	148880669	149240669	CTSK
chr1	148880669	149240669	CTSS
chr1	148950669	149250669	ANXA9
chr1	148950669	149250669	FAM63A
chr1	148950669	149250669	LASS2
chr1	148950669	149250669	SETDB1
chr1	149130669	149380669	PRUNE
chr1	149250669	149390669	BNIPL
chr1	149250669	149390669	C1orf56
chr1	149250669	149390669	CDC42SE1
chr1	149250669	149390669	MLLT11
chr1	149250669	149440669	RP11-68I18.1
chr1	149260669	149470669	SEMA6C
chr1	149320669	149520669	LYSMD1
chr1	149320669	149520669	SCNM1
chr1	149320669	149520669	TMOD4
chr1	149320669	149520669	TNFAIP8L2
chr1	149320669	149520669	VPS72
chr1	149340669	149590669	PIP5K1A
chr1	149390669	149590669	PSMD4
chr1	149430669	149590669	PI4KB
chr1	149430669	149590669	ZNF687
chr1	149460669	149590669	RFX5
chr1	149600669	149680669	SELENBP1
chr1	149610669	149680669	PSMB4
chr1	149610669	149710669	POGZ
chr1	149710669	149790669	CGN
chr1	149770669	150020669	TUFT1
chr1	149820669	150020669	SNX27
chr1	149820669	150020669	TNRC4
chr1	149820669	150030669	MRPL9
chr1	149820669	150030669	OAZ3
chr1	149820669	150050669	TDRKH
chr1	150020669	150050669	LINGO4
chr1	150020669	150090669	RORC
chr1	150060669	150100669	THEM5
chr1	150100669	150240669	S100A10
chr1	150100669	150240669	THEM4
chr1	150240669	150410669	RPTN
chr1	150240669	150410669	S100A11
chr1	150240669	150410669	TCHH
chr1	150240669	150410669	TCHHL1
chr1	150410669	150630669	FLG
chr1	150410669	150630669	FLG2
chr1	150410669	150630669	HRNR
chr1	150610669	150680669	CRNN
chr1	150710669	150780669	LCE5A
chr1	150720669	150780669	CRCT1
chr1	150800669	150810669	LCE3E
chr1	150810669	151050669	KPRP
chr1	150810669	151050669	LCE2A
chr1	150810669	151050669	LCE2B
chr1	150810669	151050669	LCE2C
chr1	150810669	151050669	LCE2D
chr1	150810669	151050669	LCE3A
chr1	150810669	151050669	LCE3B
chr1	150810669	151050669	LCE3C
chr1	150810669	151050669	LCE3D
chr1	150810669	151050669	LCE4A
chr1	150810669	151060669	LCE1C
chr1	150810669	151060669	LCE1D
chr1	150810669	151060669	LCE1E
chr1	150810669	151060669	LCE1F
chr1	151010669	151070669	LCE1B
chr1	151050669	151160669	LCE1A
chr1	151060669	151160669	IVL
chr1	151060669	151160669	LCE6A
chr1	151060669	151160669	SMCP
chr1	151160669	151410669	SPRR4
chr1	151210669	151410669	SPRR1A
chr1	151210669	151410669	SPRR1B
chr1	151210669	151410669	SPRR2A
chr1	151210669	151410669	SPRR2B
chr1	151210669	151410669	SPRR2D
chr1	151210669	151410669	SPRR2E
chr1	151210669	151410669	SPRR2F
chr1	151210669	151410669	SPRR2G
chr1	151210669	151410669	SPRR3
chr1	151430669	151450669	LELP1
chr1	151450669	151530669	LOR
chr1	151530669	151590669	PGLYRP3
chr1	151540669	151590669	PGLYRP4
chr1	151590669	151610669	S100A9
chr1	151600669	151660669	S100A12
chr1	151600669	151660669	S100A8
chr1	151610669	151670669	S100A7A
chr1	151670669	151780669	S100A6
chr1	151670669	151780669	S100A7
chr1	151670669	151780669	S100A7L2
chr1	151670669	151790669	S100A5
chr1	151780669	151790669	S100A3
chr1	151780669	151790669	S100A4
chr1	151790669	151810669	S100A2
chr1	151840669	151860669	S100A16
chr1	151850669	151860669	S100A14
chr1	151850669	151910669	S100A13
chr1	151860669	151910669	S100A1
chr1	151870669	151920669	C1orf77
chr1	151870669	151920669	ILF2
chr1	151870669	151920669	SNAPIN
chr1	151880669	151990669	NPR1
chr1	151920669	152020669	INTS3
chr1	152010669	152030669	SLC27A3
chr1	152020669	152430669	CREB3L4
chr1	152020669	152430669	CRTC2
chr1	152020669	152430669	DENND4B
chr1	152020669	152430669	GATAD2B
chr1	152020669	152430669	JTB
chr1	152020669	152430669	NUP210L
chr1	152020669	152430669	RAB13
chr1	152020669	152430669	RPS27
chr1	152020669	152430669	SLC39A1
chr1	152020669	152540669	TPM3
chr1	152410669	152540669	C1orf189
chr1	152410669	152540669	C1orf43
chr1	152410669	152540669	HAX1
chr1	152410669	152540669	UBAP2L
chr1	152550669	152590669	AQP10
chr1	152550669	152600669	ATP8B2
chr1	152590669	152720669	IL6R
chr1	152680669	152810669	SHE
chr1	152710669	152810669	TDRD10
chr1	152710669	152810669	UBE2Q1
chr1	152710669	152930669	CHRNB2
chr1	152810669	152930669	ADAR
chr1	152930669	153130669	KCNN3
chr1	153110669	153220669	PMVK
chr1	153110669	153230669	PBXIP1
chr1	153120669	153240669	PYGO2
chr1	153120669	153250669	SHC1
chr1	153130669	153250669	CKS1B
chr1	153190669	153250669	FLAD1
chr1	153200669	153250669	LENEP
chr1	153210669	153280669	ZBTB7B
chr1	153240669	153290669	DCST2
chr1	153250669	153300669	DCST1
chr1	153270669	153360669	ADAM15
chr1	153300669	153360669	EFNA4
chr1	153300669	153370669	EFNA3
chr1	153310669	153440669	EFNA1
chr1	153360669	153440669	DPM3
chr1	153360669	153440669	RAG1AP1
chr1	153360669	153540669	KRTCAP2
chr1	153370669	153540669	MUC1
chr1	153370669	153540669	TRIM46
chr1	153370669	153550669	THBS3
chr1	153380669	153550669	C1orf2
chr1	153380669	153550669	CLK2
chr1	153380669	153550669	GBA
chr1	153380669	153550669	HCN3
chr1	153380669	153550669	MTX1
chr1	153380669	153550669	PKLR
chr1	153380669	153550669	SCAMP3
chr1	153440669	153950669	FDPS
chr1	153540669	153950669	C1orf104
chr1	153540669	153980669	RUSC1
chr1	153550669	154220669	ASH1L
chr1	153550669	154220669	MSTO1
chr1	153550669	154220669	YY1AP1
chr1	153550669	154230669	DAP3
chr1	153570669	154230669	GON4L
chr1	153580669	154230669	ARHGEF2
chr1	153580669	154230669	KIAA0907
chr1	153580669	154230669	RIT1
chr1	153580669	154230669	RXFP4
chr1	153580669	154230669	SYT11
chr1	154240669	154310669	MAPBPIP
chr1	154240669	154310669	SSR2
chr1	154240669	154310669	UBQLN4
chr1	154240669	154320669	RAB25
chr1	154240669	154350669	MEX3A
chr1	154340669	154380669	LMNA
chr1	154380669	154470669	SEMA4A
chr1	154380669	154480669	SLC25A44
chr1	154410669	154490669	PMF1
chr1	154420669	154490669	BGLAP
chr1	154420669	154500669	PAQR6
chr1	154470669	154590669	SMG5
chr1	154490669	154590669	C1orf182
chr1	154490669	154590669	C1orf85
chr1	154490669	154590669	CCT3
chr1	154490669	154590669	TMEM79
chr1	154490669	154590669	VHLL
chr1	154600669	154630669	RHBG
chr1	154630669	154670669	C1orf61
chr1	154670669	154790669	MEF2D
chr1	154700669	154870669	IQGAP3
chr1	154740669	154870669	APOA1BP
chr1	154740669	154870669	TTC24
chr1	154790669	154870669	GPATCH4
chr1	154790669	154870669	HAPLN2
chr1	154870669	154930669	BCAN
chr1	154880669	154930669	NES
chr1	154930669	155040669	CRABP2
chr1	154940669	155050669	C1orf66
chr1	154940669	155050669	HDGF
chr1	154940669	155050669	ISG20L2
chr1	154940669	155050669	MRPL24
chr1	154940669	155050669	PRCC
chr1	154950669	155080669	SH2D2A
chr1	155040669	155140669	NTRK1
chr1	155050669	155100669	INSRR
chr1	155110669	155170669	PEAR1
chr1	155140669	155330669	C1orf92
chr1	155160669	155340669	ARHGEF11
chr1	155160669	155340669	ETV3L
chr1	155360669	155390669	ETV3
chr1	155740669	155810669	FCRL5
chr1	155750669	155940669	FCRL4
chr1	155820669	155940669	FCRL3
chr1	155940669	156090669	CD5L
chr1	155940669	156090669	FCRL1
chr1	155940669	156090669	FCRL2
chr1	156180669	156340669	KIRREL
chr1	156370669	156630669	CD1A
chr1	156370669	156630669	CD1B
chr1	156370669	156630669	CD1C
chr1	156370669	156630669	CD1D
chr1	156370669	156630669	CD1E
chr1	156630669	156640669	OR10T2
chr1	156650669	156880669	OR10K1
chr1	156650669	156880669	OR10K2
chr1	156650669	156890669	OR10R2
chr1	156650669	156890669	OR10X1
chr1	156650669	156890669	OR10Z1
chr1	156650669	156890669	OR6Y1
chr1	156650669	156980669	SPTA1
chr1	156910669	156980669	OR6K2
chr1	156910669	156980669	OR6K3
chr1	156980669	157010669	OR6K6
chr1	156990669	157010669	OR6N1
chr1	157010669	157030669	OR6N2
chr1	157020669	157100669	MNDA
chr1	157160669	157240669	PYHIN1
chr1	157240669	157330669	IFI16
chr1	157260669	157340669	AIM2
chr1	157400669	157450669	CADM3
chr1	157430669	157460669	DARC
chr1	157450669	157720669	FCER1A
chr1	157460669	157800669	OR10J3
chr1	157530669	157800669	OR10J1
chr1	157550669	157800669	OR10J5
chr1	157800669	157860669	APCS
chr1	157920669	157980669	CRP
chr1	157970669	158030669	DUSP23
chr1	158030669	158060669	FCRL6
chr1	158060669	158090669	SLAMF8
chr1	158080669	158140669	VSIG8
chr1	158090669	158150669	CCDC19
chr1	158150669	158170669	TAGLN2
chr1	158150669	158220669	IGSF9
chr1	158180669	158220669	SLAMF9
chr1	158240669	158290669	PIGM
chr1	158240669	158310669	KCNJ10
chr1	158310669	158380669	IGSF8
chr1	158310669	158380669	KCNJ9
chr1	158310669	158390669	ATP1A2
chr1	158380669	158430669	ATP1A4
chr1	158410669	158500669	CASQ1
chr1	158430669	158520669	PEA15
chr1	158430669	158580669	WDR42A
chr1	158450669	158590669	PEX19
chr1	158460669	158590669	COPA
chr1	158460669	158700669	NCSTN
chr1	158580669	158700669	NHLH1
chr1	158580669	158700669	VANGL2
chr1	158710669	158780669	SLAMF6
chr1	158760669	158870669	CD84
chr1	158760669	158910669	SLAMF1
chr1	158910669	158950669	CD48
chr1	158950669	159070669	SLAMF7
chr1	158980669	159070669	LY9
chr1	158980669	159190669	CD244
chr1	159070669	159190669	ITLN1
chr1	159070669	159200669	ITLN2
chr1	159200669	159320669	ARHGAP30
chr1	159200669	159320669	F11R
chr1	159200669	159320669	LOC100131187
chr1	159200669	159320669	LOC100134860
chr1	159200669	159320669	USF1
chr1	159200669	159330669	PVRL4
chr1	159330669	159450669	ADAMTS4
chr1	159330669	159450669	B4GALT3
chr1	159330669	159450669	DEDD
chr1	159330669	159450669	KLHDC9
chr1	159330669	159450669	NIT1
chr1	159330669	159450669	PFDN2
chr1	159330669	159450669	PPOX
chr1	159330669	159450669	UFC1
chr1	159330669	159450669	USP21
chr1	159330669	159480669	NDUFS2
chr1	159440669	159480669	FCER1G
chr1	159450669	159480669	APOA2
chr1	159450669	159480669	TOMM40L
chr1	159450669	159490669	NR1I3
chr1	159490669	159530669	PCP4L1
chr1	159530669	159630669	MPZ
chr1	159540669	159640669	C1orf192
chr1	159540669	159640669	LOC642502
chr1	159540669	159640669	SDHC
chr1	159720669	159800669	FCGR2A
chr1	159740669	159850669	HSPA6
chr1	159750669	159880669	FCGR3A
chr1	159760669	159900669	FCGR2C
chr1	159770669	159900669	FCGR3B
chr1	159830669	159930669	FCGR2B
chr1	159940669	160010669	FCRLA
chr1	159940669	160010669	FCRLB
chr1	159940669	160130669	DUSP12
chr1	159950669	160220669	ATF6
chr1	160000669	160270669	OLFML2B
chr1	160290669	160610669	NOS1AP
chr1	160590669	160620669	C1orf111
chr1	160610669	160710669	FLJ13137
chr1	160620669	160710669	SH2D1B
chr1	160720669	160870669	UAP1
chr1	160720669	160870669	UHMK1
chr1	160720669	161080669	DDR2
chr1	160950669	161080669	HSD17B7
chr1	161080669	161150669	C1orf110
chr1	161300669	161320669	RGS4
chr1	161320669	161460669	RGS5
chr1	161470669	161610669	NUF2
chr1	162750669	163100669	PBX1
chr1	163390669	163610669	LMX1A
chr1	163630669	163690669	RXRG
chr1	163740669	163880669	LRRC52
chr1	163790669	163920669	MGST3
chr1	163890669	163940669	ALDH9A1
chr1	163950669	164050669	TMCO1
chr1	164060669	164160669	UCK2
chr1	164270669	164570669	FAM78B
chr1	164970669	165190669	POGK
chr1	165060669	165250669	C1orf32
chr1	165060669	165250669	TADA1L
chr1	165090669	165290669	MAEL
chr1	165250669	165360669	GPA33
chr1	165320669	165370669	DUSP27
chr1	165450669	165660669	POU2F1
chr1	165660669	165770669	CD247
chr1	165770669	165800669	CREG1
chr1	165860669	165980669	RCSD1
chr1	165930669	166060669	MPZL1
chr1	165970669	166380669	SAC
chr1	166130669	166380669	BRP44
chr1	166130669	166380669	IQWD1
chr1	166130669	166430669	GPR161
chr1	166350669	166440669	TIPRL
chr1	166440669	166530669	SFT2D2
chr1	166440669	166560669	TBX19
chr1	166740669	166810669	XCL2
chr1	166800669	166830669	XCL1
chr1	166910669	166990669	DPT
chr1	167330669	167730669	ATP1B1
chr1	167350669	167730669	BLZF1
chr1	167350669	167730669	C1orf114
chr1	167350669	167730669	NME7
chr1	167350669	167730669	SLC19A2
chr1	167740669	167840669	F5
chr1	167790669	167910669	SELP
chr1	167910669	168030669	SELE
chr1	167910669	168030669	SELL
chr1	167920669	168310669	C1orf156
chr1	168020669	168320669	C1orf112
chr1	168020669	168320669	KIFAP3
chr1	168020669	168320669	SCYL3
chr1	168560669	168820669	SCYL1BP1
chr1	168830669	169060669	PRRX1
chr1	169120669	169260669	C1orf129
chr1	169310669	169470669	FMO3
chr1	169320669	169470669	FMO2
chr1	169480669	169570669	FMO1
chr1	169500669	169620669	FMO4
chr1	169680669	169890669	BAT2D1
chr1	169680669	170050669	MYOC
chr1	169850669	170060669	KIAA0859
chr1	169850669	170060669	VAMP4
chr1	170070669	170700669	DNM3
chr1	170570669	170700669	PIGC
chr1	170570669	170720669	C1orf105
chr1	170730669	170880669	C1orf9
chr1	170880669	170910669	FASLG
chr1	171220669	171360669	TNFSF18
chr1	171390669	171460669	TNFSF4
chr1	171640669	172140669	PRDX6
chr1	171640669	172150669	SLC9A11
chr1	171680669	172150669	ANKRD45
chr1	171680669	172150669	CENPL
chr1	171680669	172150669	DARS2
chr1	171680669	172150669	KLHL20
chr1	171680669	172150669	ZBTB37
chr1	171690669	173210669	SERPINC1
chr1	172140669	173280669	GPR52
chr1	172140669	173280669	RABGAP1L
chr1	172140669	173280669	RC3H1
chr1	172160669	173280669	CACYBP
chr1	172160669	173280669	MRPS14
chr1	173280669	173390669	TNN
chr1	173550669	173990669	TNR
chr1	174170669	174680669	RFWD2
chr1	174680669	175160669	PAPPA2
chr1	175030669	175440669	ASTN1
chr1	175350669	175580669	FAM5B
chr1	176110669	176260669	SEC16B
chr1	176290669	176760669	RASAL2
chr1	176630669	176760669	C1orf49
chr1	176760669	176830669	C1orf220
chr1	176900669	177180669	ANGPTL1
chr1	176900669	177180669	RALGPS2
chr1	177240669	177690669	FAM20B
chr1	177240669	177690669	TOR3A
chr1	177240669	177700669	ABL2
chr1	177240669	177700669	SOAT1
chr1	177240669	177940669	C1orf125
chr1	177690669	177940669	NPHS2
chr1	177690669	177940669	TDRD5
chr1	177950669	178070669	FAM163A
chr1	178060669	178370669	CEP350
chr1	178060669	178370669	IFRG15
chr1	178060669	178370669	TOR1AIP1
chr1	178060669	178370669	TOR1AIP2
chr1	178350669	178440669	QSOX1
chr1	178450669	178770669	LHX4
chr1	178510669	178820669	ACBD6
chr1	178840669	179150669	XPR1
chr1	178860669	179260669	KIAA1614
chr1	179170669	179270669	STX6
chr1	179200669	179350669	MR1
chr1	179280669	179360669	IER5
chr1	179710669	180100669	CACNA1E
chr1	180110669	180310669	ZNF648
chr1	180580669	180650669	GLUL
chr1	180580669	180650669	TEDDM1
chr1	180780669	180880669	RNASEL
chr1	180810669	180880669	RGS16
chr1	180870669	180920669	RGS8
chr1	181020669	181160669	DHX9
chr1	181020669	181160669	NPL
chr1	181020669	181200669	C1orf14
chr1	181190669	181400669	LAMC1
chr1	181390669	181520669	LAMC2
chr1	181440669	181810669	NMNAT2
chr1	181640669	181810669	SMG7
chr1	181650669	181830669	NCF2
chr1	181830669	182030669	APOBEC4
chr1	181830669	182030669	ARPC5
chr1	181830669	182180669	RGL1
chr1	182150669	182370669	GLT25D2
chr1	182250669	182380669	TSEN15
chr1	182600669	182880669	C1orf21
chr1	182890669	183060669	EDEM3
chr1	182900669	183220669	FAM129A
chr1	183210669	183510669	C1orf25
chr1	183210669	183510669	RNF2
chr1	183210669	183610669	C1orf26
chr1	183520669	183650669	IVNS1ABP
chr1	183790669	184440669	HMCN1
chr1	184520669	185080669	PRG4
chr1	184540669	185080669	C1orf27
chr1	184540669	185080669	OCLM
chr1	184540669	185080669	PDC
chr1	184540669	185080669	PTGS2
chr1	184540669	185080669	TPR
chr1	184540669	185230669	PLA2G4A
chr1	188260669	188810669	FAM5C
chr1	190370669	190630669	RGS18
chr1	190370669	190650669	RGS21
chr1	190800669	190820669	RGS1
chr1	190860669	191050669	RGS13
chr1	190870669	191050669	RGS2
chr1	191210669	191680669	UCHL5
chr1	191240669	191680669	GLRX2
chr1	191240669	191680669	TROVE2
chr1	191250669	191690669	CDC73
chr1	191260669	191690669	B3GALT2
chr1	194450669	194910669	KCNT2
chr1	194670669	195150669	CFH
chr1	194880669	195170669	CFHR3
chr1	194910669	195180669	CFHR1
chr1	194920669	195420669	CFHR4
chr1	195050669	195440669	CFHR2
chr1	195120669	195450669	ASPM
chr1	195120669	195450669	CFHR5
chr1	195120669	195450669	F13B
chr1	195120669	195560669	ZBTB41
chr1	195400669	196080669	CRB1
chr1	195590669	196100669	DENND1B
chr1	196130669	196200669	C1orf53
chr1	196130669	196200669	LHX9
chr1	196360669	196650669	NEK7
chr1	196660669	196800669	ATP6V1G3
chr1	196860669	197010669	PTPRC
chr1	198080669	198430669	NR5A2
chr1	198430669	198500669	FAM58B
chr1	198520669	198700669	ZNF281
chr1	198740669	198920669	KIF14
chr1	198850669	198930669	DDX59
chr1	198930669	199130669	CAMSAP1L1
chr1	198930669	199130669	GPR25
chr1	198930669	199170669	C1orf106
chr1	199160669	199280669	KIF21B
chr1	199170669	199360669	CACNA1S
chr1	199350669	199400669	TMEM9
chr1	199440669	199510669	IGFN1
chr1	199510669	199580669	PKP1
chr1	199590669	199630669	TNNT2
chr1	199590669	199650669	LAD1
chr1	199630669	199660669	TNNI1
chr1	199690669	199710669	PHLDA3
chr1	199710669	199770669	CSRP1
chr1	199880669	200140669	NAV1
chr1	200040669	200140669	IPO9
chr1	200040669	200140669	SHISA4
chr1	200040669	200190669	LMOD1
chr1	200180669	200220669	TIMM17A
chr1	200200669	200250669	RNPEP
chr1	200230669	200280669	ELF3
chr1	200340669	200390669	GPR37L1
chr1	200360669	200390669	ARL8A
chr1	200360669	200410669	PTPN7
chr1	200400669	200840669	LGR6
chr1	200480669	200840669	PPP1R12B
chr1	200480669	200840669	UBE2T
chr1	200510669	201050669	SYT2
chr1	200880669	201060669	JARID1B
chr1	201090669	201180669	RABIF
chr1	201090669	201210669	KLHL12
chr1	201120669	201230669	ADIPOR1
chr1	201130669	201230669	CYB5R1
chr1	201220669	201270669	TMEM183A
chr1	201220669	201270669	TMEM183B
chr1	201280669	201320669	PPFIA4
chr1	201290669	201330669	MYOG
chr1	201330669	201420669	ADORA1
chr1	201380669	201420669	MYBPH
chr1	201380669	201440669	CHI3L1
chr1	201440669	201470669	CHIT1
chr1	201530669	201570669	BTG2
chr1	201560669	201600669	FMOD
chr1	201700669	201730669	PRELP
chr1	201720669	201750669	OPTC
chr1	201850669	201990669	ATP2B4
chr1	201990669	202230669	LAX1
chr1	202000669	202240669	SNRPE
chr1	202000669	202240669	ZC3H11A
chr1	202250669	202320669	C1orf157
chr1	202270669	202380669	SOX13
chr1	202340669	202390669	ETNK2
chr1	202380669	202440669	REN
chr1	202390669	202440669	KISS1
chr1	202400669	202460669	GOLT1A
chr1	202450669	202610669	PLEKHA6
chr1	202620669	202650669	PPP1R15B
chr1	202650669	202850669	PIK3C2B
chr1	202660669	202850669	MDM4
chr1	202790669	202940669	LRRN2
chr1	202970669	203260669	NFASC
chr1	203260669	203500669	CNTN2
chr1	203300669	203500669	RBBP5
chr1	203300669	203500669	RIPK5
chr1	203300669	203500669	TMEM81
chr1	203300669	203520669	TMCC2
chr1	203530669	203590669	NUAK2
chr1	203540669	203610669	KLHDC8A
chr1	203600669	203660669	LEMD1
chr1	203730669	203780669	PCTK3
chr1	203790669	203850669	MFSD4
chr1	203840669	203910669	ELK4
chr1	203850669	204020669	SLC45A3
chr1	203910669	204020669	NUCKS1
chr1	203910669	204080669	RAB7L1
chr1	203990669	204080669	SLC41A1
chr1	203990669	204160669	PM20D1
chr1	204080669	204190669	SLC26A9
chr1	204290669	204340669	FAM72A
chr1	204380669	204410669	AVPR1B
chr1	204390669	204470669	C1orf186
chr1	204470669	204510669	CTSE
chr1	204570669	204720669	SRGAP2
chr1	204700669	204780669	IKBKE
chr1	204730669	204840669	RASSF5
chr1	204820669	204860669	LGTN
chr1	204870669	204900669	DYRK3
chr1	204900669	204990669	MAPKAPK2
chr1	205000669	205040669	IL10
chr1	205010669	205110669	IL19
chr1	205050669	205120669	IL20
chr1	205130669	205240669	IL24
chr1	205140669	205240669	FAIM3
chr1	205140669	205240669	FCAMR
chr1	205140669	205240669	PIGR
chr1	205230669	205320669	C1orf116
chr1	205250669	205320669	YOD1
chr1	205250669	205330669	PFKFB2
chr1	205320669	205350669	C4BPB
chr1	205330669	205610669	C4BPA
chr1	205370669	205620669	CD55
chr1	205620669	205750669	CR2
chr1	205620669	205950669	CR1
chr1	205790669	206100669	CR1L
chr1	205950669	206100669	CD46
chr1	206120669	206220669	CD34
chr1	206250669	206510669	PLXNA2
chr1	207660669	207770669	LOC642587
chr1	207800669	207870669	CAMK1G
chr1	207850669	207900669	LAMB3
chr1	207900669	207940669	G0S2
chr1	207900669	208010669	HSD11B1
chr1	207950669	208100669	TRAF3IP3
chr1	208010669	208100669	C1orf74
chr1	208010669	208100669	IRF6
chr1	208010669	208110669	C1orf107
chr1	208120669	208470669	SYT14
chr1	208410669	208540669	SERTAD4
chr1	208550669	208970669	HHAT
chr1	208900669	209380669	KCNH1
chr1	209440669	209680669	RCOR3
chr1	209440669	209680669	TRAF5
chr1	209690669	209760669	RD3
chr1	209800669	209830669	SLC30A1
chr1	209890669	209940669	NEK2
chr1	209980669	210170669	LPGAT1
chr1	210090669	210350669	DTL
chr1	210090669	210350669	INTS7
chr1	210510669	210680669	PPP2R5A
chr1	210510669	210680669	TMEM206
chr1	210520669	210710669	NENF
chr1	210710669	210900669	ATF3
chr1	210830669	210900669	FAM71A
chr1	210910669	211160669	BATF3
chr1	210910669	211160669	FLVCR1
chr1	210910669	211160669	LOC149643
chr1	210910669	211160669	NSL1
chr1	210910669	211160669	TATDN3
chr1	211170669	211520669	VASH2
chr1	211220669	211520669	ANGEL2
chr1	211220669	211590669	RPS6KC1
chr1	212210669	212300669	PROX1
chr1	212480669	212630669	SMYD2
chr1	212530669	212890669	PTPN14
chr1	212790669	212930669	CENPF
chr1	213220669	213650669	KCNK2
chr1	213680669	213900669	KCTD3
chr1	213720669	214700669	USH2A
chr1	214740669	215340669	ESRRG
chr1	215640669	215970669	GPATCH2
chr1	215840669	216230669	SPATA17
chr1	216510669	216590669	RRP15
chr1	216520669	216760669	TGFB2
chr1	217310669	217530669	LYPLAL1
chr1	218140669	218200669	SLC30A10
chr1	218180669	218310669	EPRS
chr1	218230669	218360669	BPNT1
chr1	218300669	218520669	IARS2
chr1	218360669	218590669	RAB3GAP2
chr1	218730669	218990669	MARK1
chr1	218760669	218990669	C1orf115
chr1	218790669	219040669	MOSC2
chr1	219000669	219120669	MOSC1
chr1	219050669	219180669	HLX
chr1	219930669	220050669	DUSP10
chr1	220720669	220830669	HHIPL2
chr1	220750669	220860669	TAF1A
chr1	220820669	220940669	MIA3
chr1	220870669	220990669	AIDA
chr1	220920669	221000669	C1orf58
chr1	220940669	221010669	FAM177B
chr1	221150669	221260669	DISP1
chr1	221330669	221420669	TLR5
chr1	221430669	221670669	SUSD4
chr1	221530669	221670669	C1orf65
chr1	221930669	222120669	CAPN2
chr1	221990669	222140669	TP53BP2
chr1	222310669	222500669	DEGS1
chr1	222310669	222500669	FBXO28
chr1	222310669	222640669	NVL
chr1	222520669	222770669	CNIH4
chr1	222520669	222770669	WDR26
chr1	222820669	223000669	CNIH3
chr1	223010669	223560669	C1orf67
chr1	223560669	223710669	LBR
chr1	223700669	223930669	ENAH
chr1	224020669	224070669	SRP9
chr1	224060669	224150669	EPHX1
chr1	224090669	224150669	LEFTY1
chr1	224090669	224150669	TMEM63A
chr1	224160669	224200669	PYCR2
chr1	224170669	224210669	LEFTY2
chr1	224220669	224270669	C1orf55
chr1	224270669	224390669	H3F3A
chr1	224390669	224590669	ACBD3
chr1	224390669	224590669	LIN9
chr1	224390669	224590669	MIXL1
chr1	224600669	224670669	PARP1
chr1	224800669	224870669	C1orf95
chr1	224880669	225050669	ITPKB
chr1	225030669	225170669	PSEN2
chr1	225190669	225280669	CABC1
chr1	225190669	225680669	CDC42BPA
chr1	225680669	225960669	ZNF678
chr1	225950669	226070669	JMJD4
chr1	225950669	226100669	C1orf142
chr1	225980669	226120669	MPN2
chr1	226170669	226440669	WNT9A
chr1	226180669	226450669	WNT3A
chr1	226190669	226470669	ARF1
chr1	226190669	226470669	C1orf35
chr1	226190669	226480669	MRPL55
chr1	226190669	226500669	C1orf69
chr1	226190669	226500669	GJC2
chr1	226190669	226500669	GUK1
chr1	226350669	226730669	OBSCN
chr1	226540669	226730669	HIST3H2A
chr1	226540669	226730669	HIST3H2BB
chr1	226540669	226730669	HIST3H3
chr1	226540669	226730669	TRIM11
chr1	226540669	226730669	TRIM17
chr1	226860669	226980669	RHOU
chr1	227460669	227530669	RAB4A
chr1	227490669	227530669	SPHAR
chr1	227490669	227550669	C1orf96
chr1	227630669	227760669	ACTA1
chr1	227630669	227770669	ABCB10
chr1	227630669	227770669	NUP133
chr1	227790669	227880669	TAF5L
chr1	227790669	227920669	KIAA0133
chr1	228180669	228490669	GALNT2
chr1	228500669	228600669	PGBD5
chr1	228840669	228940669	COG2
chr1	228880669	228940669	AGT
chr1	228920669	229030669	CAPN9
chr1	229030669	229090669	C1orf198
chr1	229090669	229230669	TTC13
chr1	229170669	229230669	ARV1
chr1	229170669	229320669	FAM89A
chr1	229360669	229510669	TRIM67
chr1	229420669	229510669	C1orf131
chr1	229420669	229510669	GNPAT
chr1	229510669	229660669	C1orf124
chr1	229510669	229660669	EXOC8
chr1	229510669	229670669	EGLN1
chr1	229640669	229810669	TSNAX
chr1	229820669	230320669	DISC1
chr1	230590669	230740669	SIPA1L2
chr1	230900669	231020669	KIAA1383
chr1	231120669	231200669	C1orf57
chr1	231170669	231500669	PCNXL2
chr1	231500669	231690669	KIAA1804
chr1	231810669	231890669	KCNK1
chr1	232100669	232530669	SLC35F3
chr1	232570669	232610669	C1orf31
chr1	232570669	232690669	TARBP1
chr1	232800669	232830669	IRF2BP2
chr1	233330669	233580669	RBM34
chr1	233330669	233580669	TOMM20
chr1	233330669	233610669	ARID4B
chr1	233330669	233610669	GGPS1
chr1	233490669	233770669	TBCE
chr1	233630669	233770669	B3GALNT2
chr1	233770669	234040669	GNG4
chr1	233880669	234110669	LYST
chr1	234170669	234330669	NID1
chr1	234360669	234450669	GPR137B
chr1	234410669	234590669	ERO1LB
chr1	234600669	234730669	EDARADD
chr1	234730669	234810669	LGALS8
chr1	234770669	234940669	HEATR1
chr1	234810669	235010669	ACTN2
chr1	235020669	235160669	MTR
chr1	235260669	236070669	RYR2
chr1	236080669	236160669	ZP4
chr1	237850669	238150669	CHRM3
chr1	238310669	238710669	FMN2
chr1	238710669	238850669	GREM2
chr1	238990669	239590669	RGS7
chr1	239660669	239760669	FH
chr1	239750669	239840669	KMO
chr1	239820669	239880669	OPN3
chr1	239840669	239870669	CHML
chr1	239890669	240070669	WDR64
chr1	240070669	240140669	EXO1
chr1	240220669	240240669	MAP1LC3C
chr1	240300669	240760669	PLD5
chr1	241270669	241570669	CEP170
chr1	241430669	241740669	SDCCAG8
chr1	241673489	242117844	AKT3
chr1	242236515	242332071	ZNF238
chr1	242537891	242663684	C1orf100
chr1	242593750	242726704	ADSS
chr1	242646647	242914953	C1orf101
chr1	242838306	242983625	FAM152A
chr1	243020593	243119650	FAM36A
chr1	243035556	243139118	HNRNPU
chr1	243155646	243362429	EFCAB2
chr1	243340241	243977719	KIF26B
chr1	243934598	244692002	SMYD3
chr1	244725820	244840854	TFB2M
chr1	244751760	244941717	C1orf71
chr1	244909332	245042730	SCCPDH
chr1	245024356	245192970	AHCTF1
chr1	245170580	245282646	ZNF695
chr1	245222041	245353360	ZNF670
chr1	245285247	245378919	ZNF669
chr1	245295416	245387010	FLJ45717
chr1	245341157	245446609	ZNF124
chr1	245441328	245531738	VN1R5
chr1	245485576	245606336	ZNF496
chr1	245601429	245723697	NLRP3
chr1	245636285	245726575	OR2B11
chr1	245676384	245766683	OR2W5
chr1	245715388	245808432	OR2C3
chr1	245734405	245851139	C1orf150
chr1	245773616	245863906	OR2G2
chr1	245790842	245881108	OR2G3
chr1	245857374	245947634	OR13G1
chr1	245897085	245987348	OR6F1
chr1	245942718	246032999	OR1C1
chr1	246000056	246090322	OR14A16
chr1	246026184	246116489	OR11L1
chr1	246042455	246154729	TRIM58
chr1	246080843	246171124	OR2W3
chr1	246106274	246196549	OR2T8
chr1	246122447	246375515	OR2L13
chr1	246134114	246224389	OR2L8
chr1	246150588	246240932	OR2AK2
chr1	246223428	246313898	OR2L2
chr1	246245938	246336213	OR2L3
chr1	246330404	246420679	OR2M5
chr1	246365242	246455622	OR2M2
chr1	246388324	246478599	OR2M3
chr1	246424185	246514457	OR2M4
chr1	246458108	246548407	OR2T33
chr1	246479872	246570171	OR2T12
chr1	246508886	246599161	OR2M7
chr1	246534031	246624306	OR14C36
chr1	246546837	246637220	OR2T4
chr1	246572864	246663127	OR2T6
chr1	246591250	246681696	OR2T1
chr1	246638053	246728364	OR2T2
chr1	246658606	246748899	OR2T3
chr1	246673844	246764128	OR2T5
chr1	246706902	246797189	OR2G6
chr1	246743799	246834065	OR2T29
chr1	246759056	246849349	OR2T34
chr1	246778085	246868360	OR2T10
chr1	246811433	246901720	OR2T11
chr1	246823542	246913850	OR2T35
chr1	246835186	246925476	OR2T27
chr1	246866624	246956896	OR14I1
chr1	246924671	247014442	LOC646627
chr1	247026605	247131445	SH3BP5L
chr1	247054484	247155005	ZNF672
chr1	247066159	247164562	ZNF692
chr1	247122396	247224636	PGBD2
chr2	1	87571	FAM110C
chr2	156968	297527	SH3YL1
chr2	203685	319468	ACP1
chr2	218374	329494	FAM150B
chr2	606786	718625	TMEM18
chr2	841636	947197	LOC391343
chr2	885368	1401577	SNTG2
chr2	1345055	1576688	TPO
chr2	1563479	1778484	PXDN
chr2	1720705	2365238	MYT1L
chr2	3120563	3411791	TSSC1
chr2	3311266	3513535	TTC15
chr2	3429510	3553540	ADI1
chr2	3519379	3635001	RNASEH1
chr2	3549541	3657570	RPS7
chr2	3569325	3721108	COLEC11
chr2	3632474	3779321	ALLC
chr2	5734443	5784443	SOX11
chr2	6884443	6944443	CMPK2
[truncated: 16,022 more rows]
